# Supplementary material for: Identification of Hypoglycemic Glycolipids from Ipomoea murucoides by Affinity-Directed Fractionation, In Vitro, In Silico and Dynamic Light Scattering Analysis
Source: Plants (Basel). 2024 Feb 26;13(5):644. doi: 10.3390/plants13050644 (PMC10934653; doi:10.3390/plants13050644)
Supplement: Supplementary file 1 [file plants-13-00644-s001.zip]

Archive with 1 entries (1 files):
- plants-2808854-supplementary.pdf
